# Supplementary material for: Targeting Galectin-1 with Triptolide Induces Ferroptosis in Oral Squamous Cell Carcinoma
Source: Cancers (Basel). 2026 Feb 28;18(5):782. doi: 10.3390/cancers18050782 (PMC12984301; doi:10.3390/cancers18050782)
Supplement: Supplementary file 1 [file cancers-18-00782-s001.zip]

Archive with 1 entries (1 files):
- cancers-4148259-supplementary.pdf
